# Supplementary material for: SARS-CoV-2 Testing of Aircraft Wastewater Shows That Mandatory Tests and Vaccination Pass before Boarding Did Not Prevent Massive Importation of Omicron Variant into Europe
Source: Viruses. 2022 Jul 9;14(7):1511. doi: 10.3390/v14071511 (PMC9319773; doi:10.3390/v14071511)
Supplement: Supplementary file 1 [file viruses-14-01511-s001.zip]

Archive with 5 entries (5 files):
- SF1.xls
- SF2.xlsx
- SF3.xlsx
- SF4.xlsx
- SF5 Ct Patients OK.xls
