# Supplementary material for: SARS-CoV-2 Testing of Aircraft Wastewater Shows That Mandatory Tests and Vaccination Pass before Boarding Did Not Prevent Massive Importation of Omicron Variant into Europe
Source: Viruses. 2022 Jul 9;14(7):1511. doi: 10.3390/v14071511 (PMC9319773; doi:10.3390/v14071511)
Supplement: Supplementary file 1 [file viruses-14-01511-s001.zip › SF1.xls]

## Sheet: Feuil1
Date of flights	2022-12-22	2022-12-24
Aircraft wastewater samples	Collected	Collected
Number of hallmark mutations present at >30% of the total reads, on the totel number of mutations covered
- 21L ( BA.2 )	9/70	6/71
- 21K ( BA.1 )	14/56	9/57
- 21K ( BA.1.1 )	14/56	9/57
- Other variants (221 variants analyzed)	≤3	≤3
Passengers tested	No	Yes
Number of passengers	-	56
Number of passengers tested by an antigenic test (%)	-	56 (100%)
Number of passengers positive for the antigenic test	-	12 (21.4%)
Number of passengers tested by a PCR test	-	12 (21.4%)
Number of positive passengers for the PCR test	-	11 (20%)
Variant detected by Next Generation Sequencing on clinical samples		BA.1 in 11 cases (100% of confirmed cases by PCR)
