# Supplementary material for: SARS-CoV-2 Testing of Aircraft Wastewater Shows That Mandatory Tests and Vaccination Pass before Boarding Did Not Prevent Massive Importation of Omicron Variant into Europe
Source: Viruses. 2022 Jul 9;14(7):1511. doi: 10.3390/v14071511 (PMC9319773; doi:10.3390/v14071511)
Supplement: Supplementary file 1 [file viruses-14-01511-s001.zip › SF5 Ct Patients OK.xls]

## Sheet: Ct Patients
Passenger	Antigenic test	PCR	Ct	Viral load (Copies/mL)
1	Positive	Positive	30.42	149819
2	Positive	Positive	23.67	1.52076e+07
3	Positive	Positive	27.55	1.06831e+06
4	Positive	Positive	18.71	4.53379e+08
5	Positive	Positive	24.65	7.77582e+06
6	Positive	Positive	19.15	3.35481e+08
7	Positive	Positive	21.11	8.77084e+07
8	Positive	Positive	26.94	1.6219e+06
9	Positive	Positive	21.07	9.01429e+07
10	Positive	Positive	25.21	5.30007e+06
11	Positive	Positive	22.14	4.33376e+07
12	Positive	Negative	-	-
